# Supplementary material for: Germany’s fourth COVID-19 wave was mainly driven by the unvaccinated
Source: Commun Med (Lond). 2022 Sep 16;2:116. doi: 10.1038/s43856-022-00176-7 (PMC9481603; doi:10.1038/s43856-022-00176-7)
Supplement: Supplementary file 3 — Supplementary Data 1 [file 43856_2022_176_MOESM3_ESM.xlsx]

## Sheet: Fig1a
	from unvacc	from vacc
to unvacc	0.513512	0.149927
to vacc	0.245418	0.0911441

## Sheet: Fig1b
	from unvacc	from vacc
to unvacc	0.381591	0.173604
to vacc	0.284939	0.159867

## Sheet: Fig1c
	from unvacc	from vacc
to unvacc	0.316524	0.18159
to vacc	0.294901	0.206985

## Sheet: Fig2a
unvacc_zeta_relative_reduction_in_transmissibillity	vacc_zeta_low_eff_relative_reduction_in_transmissibillity	vacc_zeta_med_eff_relative_reduction_in_transmissibillity	vacc_zeta_high_eff_relative_reduction_in_transmissibillity
0	0.4413	0.518	0.7301
0.05	0.3571	0.4099	0.5538
0.1	0.2746	0.3042	0.3841
0.15	0.1934	0.2007	0.2202
0.2	0.1136	0.0992	0.0613
0.25	0.035	-0.0004	-0.0932
0.3	-0.0424	-0.0983	-0.2437
0.35	-0.1187	-0.1946	-0.3908
0.4	-0.194	-0.2894	-0.5347
0.45	-0.2683	-0.3829	-0.6759
0.5	-0.3418	-0.475	-0.8146
0.55	-0.4144	-0.566	-0.951
0.6	-0.4863	-0.6558	-1.0854
0.65	-0.5574	-0.7445	-1.2179
0.7	-0.6278	-0.8323	-1.3487
0.75	-0.6975	-0.919	-1.4779
0.8	-0.7666	-1.0049	-1.6056
0.85	-0.8351	-1.09	-1.7321
0.9	-0.903	-1.1743	-1.8573
0.95	-0.9703	-1.2577	-1.9814
1	-1.0372	-1.3405	-2.1043

## Sheet: Fig2b_outer
mixing_parameter_m	unvacc_absolute_contribution_to_R	vacc_absolute_contribution_to_R	total_R
0	0.7998	0.4002	1.2
0.025	0.7943	0.3929	1.1872
0.05	0.7889	0.3855	1.1745
0.075	0.7836	0.3782	1.1618
0.1	0.7784	0.3707	1.1492
0.125	0.7733	0.3633	1.1366
0.15	0.7684	0.3557	1.1241
0.175	0.7635	0.3482	1.1117
0.2	0.7588	0.3405	1.0993
0.225	0.7543	0.3328	1.087
0.25	0.7498	0.325	1.0748
0.275	0.7456	0.3171	1.0627
0.3	0.7416	0.3092	1.0507
0.325	0.7377	0.3011	1.0388
0.35	0.7341	0.293	1.027
0.375	0.7307	0.2847	1.0154
0.4	0.7275	0.2763	1.0038
0.425	0.7247	0.2678	0.9925
0.45	0.7221	0.2592	0.9813
0.475	0.7198	0.2504	0.9702
0.5	0.7179	0.2414	0.9594
0.525	0.7164	0.2323	0.9488
0.55	0.7154	0.223	0.9384
0.575	0.7147	0.2135	0.9282
0.6	0.7146	0.2037	0.9184
0.625	0.7151	0.1937	0.9088
0.65	0.7161	0.1835	0.8996
0.675	0.7178	0.1729	0.8907
0.7	0.7202	0.162	0.8823
0.725	0.7234	0.1508	0.8743
0.75	0.7275	0.1392	0.8667
0.775	0.7325	0.1273	0.8597
0.8	0.7384	0.1149	0.8533
0.825	0.7454	0.1021	0.8475
0.85	0.7535	0.0889	0.8423
0.875	0.7627	0.0752	0.8379
0.9	0.7732	0.061	0.8342
0.925	0.7849	0.0464	0.8312
0.95	0.7978	0.0313	0.8291
0.975	0.812	0.0159	0.8279
1	0.8274	0	0.8274

## Sheet: Fig2b_inset
mixing_parameter_m	unvacc_relative_contribution_to_R	vacc_relative_contribution_to_R
0	0.6665	0.3335
0.025	0.6691	0.3309
0.05	0.6717	0.3283
0.075	0.6745	0.3255
0.1	0.6774	0.3226
0.125	0.6804	0.3196
0.15	0.6835	0.3165
0.175	0.6868	0.3132
0.2	0.6903	0.3097
0.225	0.6939	0.3061
0.25	0.6976	0.3024
0.275	0.7016	0.2984
0.3	0.7058	0.2942
0.325	0.7101	0.2899
0.35	0.7148	0.2852
0.375	0.7196	0.2804
0.4	0.7247	0.2753
0.425	0.7301	0.2699
0.45	0.7359	0.2641
0.475	0.7419	0.2581
0.5	0.7483	0.2517
0.525	0.7551	0.2449
0.55	0.7623	0.2377
0.575	0.77	0.23
0.6	0.7782	0.2218
0.625	0.7868	0.2132
0.65	0.7961	0.2039
0.675	0.8059	0.1941
0.7	0.8164	0.1836
0.725	0.8275	0.1725
0.75	0.8393	0.1607
0.775	0.852	0.148
0.8	0.8653	0.1347
0.825	0.8795	0.1205
0.85	0.8945	0.1055
0.875	0.9103	0.0897
0.9	0.9269	0.0731
0.925	0.9442	0.0558
0.95	0.9622	0.0378
0.975	0.9809	0.0191
1	1	0

## Sheet: Fig2c
absolute contributions “medium efficacy”, ~65% of the total population is vaccinated
	from unvacc	from vacc
to unvacc	0.458003	0.208367
to vacc	0.341997	0.19188
absolute contributions “medium efficacy”, but ~90% of the eligible population is vaccinated, i.e. ~80% of the total population is vaccinated
	from unvacc	from vacc
to unvacc	0.15779	0.14543
to vacc	0.214618	0.345452

## Sheet: Fig3
age_independent_vaccine_efficacy_s	unvacc_contrib_optimistic	vacc_contrib_optimistic	unvacc_contrib_pessimistic	vacc_contrib_pessimistic
0	0.4321	0.5679	0.3093	0.6907
0.025	0.4388	0.5612	0.3185	0.6815
0.05	0.4457	0.5543	0.3279	0.6721
0.075	0.4529	0.5471	0.3376	0.6624
0.1	0.4602	0.5398	0.3476	0.6524
0.125	0.4678	0.5322	0.3579	0.6421
0.15	0.4757	0.5243	0.3686	0.6314
0.175	0.4838	0.5162	0.3795	0.6205
0.2	0.4921	0.5079	0.3908	0.6092
0.225	0.5008	0.4992	0.4025	0.5975
0.25	0.5097	0.4903	0.4145	0.5855
0.275	0.5189	0.4811	0.4269	0.5731
0.3	0.5285	0.4715	0.4398	0.5602
0.325	0.5384	0.4616	0.453	0.547
0.35	0.5486	0.4514	0.4666	0.5334
0.375	0.5592	0.4408	0.4807	0.5193
0.4	0.5702	0.4298	0.4953	0.5047
0.425	0.5816	0.4184	0.5103	0.4897
0.45	0.5934	0.4066	0.5258	0.4742
0.475	0.6057	0.3943	0.5418	0.4582
0.5	0.6184	0.3816	0.5583	0.4417
0.525	0.6316	0.3684	0.5754	0.4246
0.55	0.6453	0.3547	0.593	0.407
0.575	0.6595	0.3405	0.6111	0.3889
0.6	0.6743	0.3257	0.6298	0.3702
0.625	0.6897	0.3103	0.6491	0.3509
0.65	0.7056	0.2944	0.669	0.331
0.675	0.7222	0.2778	0.6895	0.3105
0.7	0.7395	0.2605	0.7106	0.2894
0.725	0.7574	0.2426	0.7322	0.2678
0.75	0.776	0.224	0.7545	0.2455
0.775	0.7953	0.2047	0.7773	0.2227
0.8	0.8153	0.1847	0.8006	0.1994
0.825	0.8361	0.1639	0.8244	0.1756
0.85	0.8576	0.1424	0.8487	0.1513
0.875	0.8798	0.1202	0.8735	0.1265
0.9	0.9026	0.0974	0.8985	0.1015
0.925	0.9262	0.0738	0.9238	0.0762
0.95	0.9503	0.0497	0.9492	0.0508
0.975	0.975	0.025	0.9747	0.0253
1	1	0	1	0
